# Supplementary material for: Understanding Clinical Effectiveness and Safety Implications of Botulinum Toxin in Children: A Narrative Review of the Literature
Source: Toxins (Basel). 2024 Jul 4;16(7):306. doi: 10.3390/toxins16070306 (PMC11281390; doi:10.3390/toxins16070306)
Supplement: Supplementary file 1 [file toxins-16-00306-s001.zip]

Archive with 1 entries (1 files):
- toxins-3012839-supplementary.pdf
